# Supplementary material for: Proteome-Wide Alterations of Asymmetric Arginine Dimethylation Associated With Pancreatic Ductal Adenocarcinoma Pathogenesis
Source: Front Cell Dev Biol. 2020 Dec 3;8:545934. doi: 10.3389/fcell.2020.545934 (PMC7744470; doi:10.3389/fcell.2020.545934)
Supplement: Supplementary Table 2 — A list of ADMA-containing peptides showing differential dimethylation between HPDE6c7 and PANC-1 cells. Information of ADMA-containing peptides with significantly differential dimethylation between HPDE6c7 and PANC-1 cells were analyzed by the Perseus software and listed in this table, including protein accessions, names, sequence windows, logarithm-transformed intensities and P-values from the Student T-tests. [file Table_2.XLSX]

## Sheet: Differential ADMA sites
Supplemental Table S2. A list of ADMA-containing peptides showing differential dimethylation between HPDE6c7 and PANC-1 cells.
Accessions	Protein names	Gene names	Sequence window	HPDE6c7 #1	HPDE6c7 #2	HPDE6c7 #3	PANC-1 #1	PANC-1 #2	PANC-1 #3	Amino acid	Charge	Multiplicity	Student's T-test q-value H_P	Student's T-test Difference H_P	Previously identified as CARM1 substrates
A6NHQ4	Uncharacterized protein C17orf96	C17orf96	_______METLCPAPRLAVPASPRGSPCSPT	-2.72292	-2.1887	-3.02783	-4.28092	-3.68121	-5.01973	R	3	___1	0.0286154	1.68081
O14979-3	Heterogeneous nuclear ribonucleoprotein D-like	HNRNPDL	RGRGRGQQSTYGKASRGGGNHQNNYQPY___	0.946793	0.155986	0.821716	1.63635	1.29344	1.95061	R	3	___1	0.0379785	-0.985301
O43464-2	Serine protease HTRA2, mitochondrial	HTRA2	VTEPRACLTSGTPGPRAQLTAVTPDTRTREA	-2.37615	-1.92652	-1.93482	-3.78626	-4.85713	-4.26857	R	3	___1	0.00713043	2.22483	Nat Commun 8:15571(2017);
O43896	Kinesin-like protein KIF1C	KIF1C	KQEQLRLQGLQGSGGRGGGLRRPPARFVPPH	-0.733204	-0.384892	-0.791994	-3.77292	-1.3489	-3.73606	R	4	___2	0.0493458	2.31593
O43896	Kinesin-like protein KIF1C	KIF1C	AFRRGRLRWLKQEQLRLQGLQGSGGRGGGLR	-0.733204	-0.384892	-0.791994	-3.77292	-1.3489	-3.73606	R	4	___2	0.0498113	2.31593
O94842-3	TOX high mobility group box family member 4	TOX4	PPPLQAMQQPPPQKVRINLQQQPPPLQIKSV	4.5387	5.10404	4.58108	1.90216	2.73941	2.50764	R	3	___1	0.00658065	2.3582	Nat Commun 8:15571(2017);
O94913	Pre-mRNA cleavage complex 2 protein Pcf11	PCF11	GLRFEGPHGQPVGGLRFDNPRGQPVGGLRFE	-2.01849	-4.36485	-5.3128	0.310052	-0.48288	0.812386	R	4	___2	0.0238421	-4.1119	Nat Commun 8:15571(2017);
O94913	Pre-mRNA cleavage complex 2 protein Pcf11	PCF11	GLRFEGHRGQPVGGLRFEGPHGQPVGGLRFD	-2.01849	-2.85101	-3.1534	0.310052	-0.48288	0.812386	R	4	___2	0.013	-2.88749	Nat Commun 8:15571(2017);
P0CG12	Chromosome transmission fidelity protein 8 homolog isoform 2	CHTF8	PRSGVFPGPGLGPNPRPSGLGPGPNLDARAG	-3.92506	-3.08724	-0.834764	-0.155263	-0.265146	0.762644	R	4	___1	0.0473793	-2.72977	Nat Commun 8:15571(2017);
P0CG12	Chromosome transmission fidelity protein 8 homolog isoform 2	CHTF8	PRTGALPGPGPLSNPRLGGLPGPGPMSNPRA	-0.218246	0.0908689	-0.00875664	2.97612	2.2225	1.80967	R	5	___1	0.00780952	-2.38147	Nat Commun 8:15571(2017);
P14678-2	Small nuclear ribonucleoprotein-associated proteins B and B'	SNRPB	LAGAAGGPGIGRAAGRGIPAGVPMPQAPAGL	-4.57044	-3.23833	-2.62154	-1.25951	-1.23037	-1.10541	R	3	___1	0.0244865	-2.27834
P23769-2	Endothelial transcription factor GATA-2	GATA2	SYSPAHARLTGGQMCRPHLLHSPGLPWLDGG	0.944206	1.15686	2.21081	-4.1809	-3.16908	-5.04955	R	3	___1	0.00784615	5.57047
P48634-3	Protein PRRC2A	PRRC2A	RFPRVAGPRGSGPPMRLVEPVGRPSILKEDN	-4.63154	-3.43333	-3.79192	-2.06806	-0.767042	-2.9428	R	3	___2	0.0477913	-2.02629
P49750-3	YLP motif-containing protein 1	YLPM1	GLLPDPPRSSYLESPRGPRFDGPRRFEDLGS	6.47806	6.76718	6.42474	4.53777	4.32092	4.75793	R	3	___2	0.00685714	2.01779	Nat Commun 8:15571(2017);
P49750-3	YLP motif-containing protein 1	YLPM1	PDPPRSSYLESPRGPRFDGPRRFEDLGSRCE	6.47806	6.76718	6.42474	4.53777	4.32092	4.75793	R	3	___2	0.00738462	2.01779	Nat Commun 8:15571(2017);
P55345-6	Protein arginine N-methyltransferase 2	PRMT2	ETQLSFLRGEKILILRQTTADWWWGERAGCC	0.14933	0.481242	0.6623	-2.89053	-5.0143	-0.978077	R	5	___2	0.0483846	3.39192
P55345-6	Protein arginine N-methyltransferase 2	PRMT2	ILILRQTTADWWWGERAGCCGYIPANHVGKH	0.14933	0.481242	0.6623	-3.77068	-4.53835	-0.978077	R	5	___2	0.0376364	3.52666
P98179	RNA-binding protein 3	RBM3	RGGGFGAHGRGRSYSRGGGDQGYGSGRYYDS	4.2129	4.31589	3.67223	6.13457	5.28104	6.4048	R	2	___1	0.0173968	-1.87313
Q01196-7	Runt-related transcription factor 1	RUNX1	AMRVSPHHPAPTPNPRASLNHSTAFNPQPQS	6.0843	6.01932	5.7687	1.11463	1.29786	1.81261	R	4	___1	0	4.54907
Q01844-2	RNA-binding protein EWS	EWSR1	RGGRGMDRGGFGGGRRGGPGGPPGPLMEQMG	0.632807	0.489511	1.00817	2.1086	1.17598	2.28154	R	3	___1	0.0403636	-1.14521
Q02080	Myocyte-specific enhancer factor 2B	MEF2B	TEGRRSDLPGGLAGPRGGLNTSRSLYSGLQN	-0.447435	-0.325353	-0.435061	-3.71461	-5.14153	-3.59686	R	3	___1	0.00964706	3.74838
Q04637-3	Eukaryotic translation initiation factor 4 gamma 1	EIF4G1	________MNTPSQPRQHFYPSRAQPPSSAA	0.578421	1.00439	0.618023	2.08008	1.76201	1.19205	R	2	___1	0.0372135	-0.944435
Q04726-2	Transducin-like enhancer protein 3	TLE3	__________MYPQGRHPAPHQPGQPGFKFT	-3.9258	-3.16645	-1.74535	-0.467322	-1.33307	-1.13604	R	4	___1	0.0488889	-1.96706
Q07666-2	KH domain-containing, RNA-binding, signal transduction-associated protein 1	KHDRBS1	LNGVPEPSRGRGVPVRGRGAAPPPPPVPRGR	-3.81765	-3.99346	-4.11969	-2.29619	-2.07705	-3.4726	R	4	___3	0.0407579	-1.36165
Q12840	Kinesin heavy chain isoform 5A	KIF5A	VISALAEGTKSYVPYRDSKMTRILQDSLGGN	-2.39452	-1.95867	-2.16858	-0.544568	-0.983765	-0.09655	R	3	___1	0.0132549	-1.6323
Q12906	Interleukin enhancer-binding factor 3	ILF3	LALDANKKKRAPVPVRGGPKFAAKPHNPGFG	-0.302769	-0.510848	0.136093	0.474524	1.29963	1.48423	R	3	___1	0.02945	-1.31197
Q13227	G protein pathway suppressor 2	GPS2	PAGKSGFAATSQPGPRLPFIQHSQNPRFYHK	-0.176313	-0.135385	-0.537529	1.6858	2.86755	1.73982	R	4	___1	0.0118367	-2.3808	Nat Commun 8:15571(2017);
Q13310-2	Polyadenylate-binding protein 4	PABPC4	VQNLAPRAAVAAAAPRAVAPYKYASSVRSPH	-3.92127	-4.11878	-4.33464	-2.22676	-3.53119	-1.89147	R	3	___1	0.0399175	-1.57509
Q13950-3	Runt-related transcription factor 2	RUNX2	IPHPSMRVGVPPQNPRPSLNSAPSPFNPQGQ	1.76823	2.40551	1.91307	1.28055	1.01996	1.62126	R	3	___1	0.0478974	0.72168	Nat Commun 8:15571(2017);
Q14686	Nuclear receptor coactivator 6	NCOA6	QNVHPPRGPLNPDSQRMPMQQSGSVPVMVSL	-0.256111	0.0644808	-0.157238	-4.11856	-1.98461	-1.80027	R	4	___1	0.0314023	2.51819
Q15406-3	Nuclear receptor subfamily 6 group A member 1	NR6A1	TNDRAEQRTCLICGDRATGLHYGIISCEGCK	-0.66906	-0.844241	-0.390511	-1.678	-1.6061	-0.933113	R	2	___1	0.0484404	0.771135
Q15596	Nuclear receptor coactivator 2	NCOA2	PTQAPINAQMLAQRQREILNQHLRQRQMHQQ	-0.938845	-0.447902	-0.999588	-2.2711	-3.54205	-2.71792	R	3	___1	0.0170169	2.04825
Q15735	Phosphatidylinositol 4,5-bisphosphate 5-phosphatase A	INPP5J	MSASSEGPRLALASPRPILAPLCTPEGQKTA	-1.17742	-3.56857	-1.51853	-4.03064	-4.45653	-4.98059	R	3	___1	0.03996	2.40108	Nat Commun 8:15571(2017);
Q15735	Phosphatidylinositol 4,5-bisphosphate 5-phosphatase A	INPP5J	PVGPRAAMSASSEGPRLALASPRPILAPLCT	-1.17742	-0.890803	-1.51853	-3.89481	-4.17412	-3.60828	R	3	___1	0.00564706	2.69682	Nat Commun 8:15571(2017);
Q15735	Phosphatidylinositol 4,5-bisphosphate 5-phosphatase A	INPP5J	MSASSEGPRLALASPRPILAPLCTPEGQKTA	-0.562054	-0.485099	-0.541197	-2.46088	-4.54657	-2.6938	R	3	___2	0.0255211	2.7043	Nat Commun 8:15571(2017);
Q15735	Phosphatidylinositol 4,5-bisphosphate 5-phosphatase A	INPP5J	PVGPRAAMSASSEGPRLALASPRPILAPLCT	-0.562054	-0.485099	-0.541197	-2.77864	-4.85252	-3.2563	R	3	___2	0.016459	3.0997	Nat Commun 8:15571(2017);
Q15735	Phosphatidylinositol 4,5-bisphosphate 5-phosphatase A	INPP5J	LGPSEPRLALAPVGPRAAMSASSEGPRLALA	-1.26605	-0.368777	-0.782902	-3.81957	-4.13061	-5.40894	R	3	___1	0.00745455	3.64713	Nat Commun 8:15571(2017);
Q15735	Phosphatidylinositol 4,5-bisphosphate 5-phosphatase A	INPP5J	QLPAKKNAALGPSEPRLALAPVGPRAAMSAS	1.68867	2.17852	1.82986	-4.24553	-5.51087	-2.53448	R	3	___2	0.008	5.99598	Nat Commun 8:15571(2017);
Q15735	Phosphatidylinositol 4,5-bisphosphate 5-phosphatase A	INPP5J	LGPSEPRLALAPVGPRAAMSASSEGPRLALA	1.68867	2.17852	1.82986	-3.25946	-5.04934	-4.95106	R	3	___2	0.00533333	6.31897	Nat Commun 8:15571(2017);
Q15735	Phosphatidylinositol 4,5-bisphosphate 5-phosphatase A	INPP5J	QLPAKKNAALGPSEPRLALAPVGPRAAMSAS	2.18533	2.46228	2.30807	-3.64882	-5.18166	-3.56919	R	3	___1	0.0064	6.45178	Nat Commun 8:15571(2017);
Q2KHM9	Uncharacterized protein KIAA0753	KIAA0753	MGPGQPASTCVHLAPRTQLDGRSDPKVLQTQ	-2.95494	-1.91961	-2.64498	-4.49331	-3.53198	-5.14603	R	4	___1	0.0317674	1.88393
Q5BKZ1	DBIRD complex subunit ZNF326	ZNF326	VDYQNKSTNVTVAAARGIKRKMMQPFNKPSG	-1.65313	-1.45097	-1.62296	-2.74906	-2.51797	-3.88129	R	3	___1	0.0337284	1.47375
Q5JRA6-4	Melanoma inhibitory activity protein 3	MIA3	PLGSLGPREYFIPGTRLPPPTHGPQEYPPPP	1.60159	1.76704	2.17514	2.98603	2.6533	3.79295	R	3	___1	0.0321412	-1.29617	Nat Commun 8:15571(2017);
Q5PRF9	Protein Smaug homolog 2	SAMD4B	RMGLLSPSGIGGVSPRHALTSPSLGGQGRQN	4.04149	4.22413	4.01544	6.85188	7.44082	6.10938	R	2	___1	0.0082	-2.70701
Q5T0Z8	Uncharacterized protein C6orf132	C6orf132	RFPAGARYAGAGGLERFSGGGRSLIKKRLYV	0.0401917	0.170213	0.206398	-4.58164	-4.11395	-2.80983	R	4	___2	0.00911111	3.97407	Nat Commun 8:15571(2017);
Q5T0Z8	Uncharacterized protein C6orf132	C6orf132	RYAGAGGLERFSGGGRSLIKKRLYVGEPHRG	0.0401917	0.170213	0.206398	-4.11883	-4.43026	-4.60786	R	4	___2	0	4.52459	Nat Commun 8:15571(2017);
Q5T0Z8	Uncharacterized protein C6orf132	C6orf132	GAPPALGFSRFPAGARYAGAGGLERFSGGGR	3.08817	3.41548	2.82758	-4.2268	-2.02767	-1.35131	R	3	___1	0.00697872	5.64567	Nat Commun 8:15571(2017);
Q5T0Z8	Uncharacterized protein C6orf132	C6orf132	VNSAGRAPPGGLHAPRLSLEGAARGAAEAKH	4.04122	4.59421	4.75889	-3.91269	0	-0.109428	R	5	___2	0.0187692	5.80548	Nat Commun 8:15571(2017);
Q5T0Z8	Uncharacterized protein C6orf132	C6orf132	PGGLHAPRLSLEGAARGAAEAKHKAPGSADY	4.04122	4.59421	4.75889	-4.62282	0	-0.109428	R	5	___2	0.02416	6.04219	Nat Commun 8:15571(2017);
Q5T0Z8	Uncharacterized protein C6orf132	C6orf132	VNSAGRAPPGGLHAPRLSLEGAARGAAEAKH	4.29144	4.50668	4.68599	-1.68504	-2.24097	-4.36292	R	5	___1	0.00971429	7.25768	Nat Commun 8:15571(2017);
Q5T1M5-2	FK506-binding protein 15	FKBP15	ASFLMTEARQHNTEIRMAVSKVADKMDHLMT	-0.242887	0.0350294	-0.63545	-4.36911	-4.39277	-2.38595	R	3	___1	0.0167333	3.43484
Q5VT52-2	Regulation of nuclear pre-mRNA domain-containing protein 2	RPRD2	RSPRPDFRPREPFLSRDPFHSLKRPRPPFAR	-2.23667	-1.88136	-4.60179	0.45943	-0.172424	0.899137	R	4	___1	0.0298228	-3.30199	Nat Commun 8:15571(2017);
Q5VT52-2	Regulation of nuclear pre-mRNA domain-containing protein 2	RPRD2	RSPRPDFRPREPFLSRDPFHSLKRPRPPFAR	4.54664	4.3989	4.15623	5.21274	5.06868	6.09933	R	4	___2	0.0368	-1.09299	Nat Commun 8:15571(2017);
Q5VT52-2	Regulation of nuclear pre-mRNA domain-containing protein 2	RPRD2	RSGIILRSPRPDFRPREPFLSRDPFHSLKRP	4.54664	4.3989	4.15623	5.21274	5.06868	6.09933	R	4	___2	0.0363956	-1.09299	Nat Commun 8:15571(2017);
Q5VT52-2	Regulation of nuclear pre-mRNA domain-containing protein 2	RPRD2	GPTQRDLNGPGLSRVRESLTLPSHSLEHLGP	4.43724	4.17098	4.94851	2.62932	2.63299	3.11019	R	4	___1	0.00941667	1.72808	Nat Commun 8:15571(2017);
Q63HQ2-5	Pikachurin	EGFLAM	_MRFKTTAKDGLLLWRGDSPMRPNSDFISLG	-0.657784	0.0752897	-0.447958	-4.64695	-4.40771	-3.0914	R	2	___2	0.00841026	3.7052
Q63HQ2-5	Pikachurin	EGFLAM	TAKDGLLLWRGDSPMRPNSDFISLGLRDGAL	-0.657784	0.0752897	-0.447958	-4.95699	-3.87026	-5.00592	R	2	___2	0.00505263	4.26757
Q6PJT7-10	Zinc finger CCCH domain-containing protein 14	ZC3H14	RPDCTFYHPTINVPPRHALKWIRPQTSE___	0.0749073	0.16327	0.443443	-1.94701	-4.02234	-1.84885	R	5	___1	0.0248219	2.83327
Q6PKG0-3	La-related protein 1	LARP1	QDETSSVKSDGAGGARASFRGRGRGRGRGRG	0.162987	0.347756	0.315067	0.746852	0.828213	1.49084	R	3	___1	0.0411915	-0.746699
Q6UWL6-5	Kin of IRRE-like protein 2	KIRREL2	NPHLGMVPPCRLYRARAGYLTTPHPRAFTSY	-2.98837	-2.50206	-2.1559	-1.0409	-0.626724	-1.25272	R	3	___1	0.0159298	-1.57533
Q86UK7-2	Zinc finger protein 598	ZNF598	ATTTTTKAPRLLPAPRAYLVPENFRERNLQL	-1.69081	-1.47482	-2.00588	-3.28756	-4.10533	-4.80009	R	3	___1	0.0173103	2.34049
Q86UU0-3	B-cell CLL/lymphoma 9-like protein	BCL9L	EAERFMTPRVREELLRHQLLEKRSMGMQRPL	4.47434	5.03843	4.41432	1.75121	1.94862	2.36461	R	4	___1	0.0048	2.62088	Nat Commun 8:15571(2017);
Q8IVT2	Mitotic interactor and substrate of PLK1	MISP	__________MDRVTRYPILGIPQAHRGTGL	0.984747	1.03223	0.983122	-4.95927	-2.49921	-4.47778	R	3	___1	0.00728889	4.97878	Nat Commun 8:15571(2017);
Q8N3J3-3	Uncharacterized protein C17orf53	C17orf53	SSCSTPSRTSSGLFPRIPLQPQAPVSSIGSP	8.58926	8.97604	8.14556	6.13301	6.76711	7.40872	R	4	___1	0.0258857	1.80068	Nat Commun 8:15571(2017);
Q8ND83-3	SLAIN motif-containing protein 1	SLAIN1	LQHRVHSVGHFPVSIRQPLKATAYVSPTVQG	6.41282	6.35326	6.19418	-1.54321	-0.751419	-0.936073	R	4	___1	0	7.39699
Q8NEZ4-2	Histone-lysine N-methyltransferase 2C	KMT2C	YPGNIRSPVAPPLGPRYAVFPKDQRGPYPPD	2.10926	2.4192	1.97901	2.86423	2.55317	3.2107	R	2	___1	0.0403333	-0.706884	Nat Commun 8:15571(2017);
Q8NEZ4-2	Histone-lysine N-methyltransferase 2C	KMT2C	QPPATPRPRISEGFTRSSMTRPVLMPNQDPF	-1.24167	-0.59232	-0.559889	-3.46639	-2.52493	-3.67475	R	4	___2	0.01352	2.42406	Nat Commun 8:15571(2017);
Q8NEZ4-2	Histone-lysine N-methyltransferase 2C	KMT2C	PRPRISEGFTRSSMTRPVLMPNQDPFLQAAQ	-1.24167	-0.59232	-0.559889	-3.27183	-5.02979	-3.67475	R	4	___2	0.0127547	3.19417	Nat Commun 8:15571(2017);
Q8NF64-3	Zinc finger MIZ domain-containing protein 2	ZMIZ2	NPTRAAGMTPLYAGQRLPQHGYPGPPQAQPL	-2.21242	-2.87946	-3.15905	-1.06625	-1.3875	0.0964794	R	4	___1	0.028987	-1.96456	Nat Commun 8:15571(2017);
Q8NF64-3	Zinc finger MIZ domain-containing protein 2	ZMIZ2	PQHGYPGPPQAQPLPRQGVKRTYSEVYPGQQ	-1.64454	-1.88393	-2.43472	-0.55465	-1.45526	-0.152168	R	4	___1	0.0490714	-1.26704	Nat Commun 8:15571(2017);
Q8NF64-3	Zinc finger MIZ domain-containing protein 2	ZMIZ2	NPTRAAGMTPLYAGQRLPQHGYPGPPQAQPL	1.22688	1.2445	1.40582	1.90501	3.13542	2.10026	R	4	___2	0.0499636	-1.08783	Nat Commun 8:15571(2017);
Q8NF64-3	Zinc finger MIZ domain-containing protein 2	ZMIZ2	PQHGYPGPPQAQPLPRQGVKRTYSEVYPGQQ	1.22688	1.2445	1.40582	1.90501	3.13542	2.10026	R	4	___2	0.0495135	-1.08783	Nat Commun 8:15571(2017);
Q8NI36	WD repeat-containing protein 36	WDR36	KSAPFFIPTIPGLVPRYAAPEQNNDPQQSKV	6.38806	6.45474	5.88627	1.68207	2.74542	3.21787	R	3	___1	0.00618182	3.69457	Nat Commun 8:15571(2017);
Q8WUF5	RelA-associated inhibitor	PPP1R13L	MIFKLQNAFWEHGASRAMLPGSPLFTRAPPP	0.222467	-0.405707	0.685555	-2.47194	-2.33604	-4.61138	R	4	___2	0.0262609	3.30723	Nat Commun 8:15571(2017);
Q8WUF5	RelA-associated inhibitor	PPP1R13L	HGASRAMLPGSPLFTRAPPPKLQPQPQPQPQ	0.222467	-0.405707	0.685555	-3.05478	-4.45317	-3.57333	R	4	___2	0.00937143	3.8612	Nat Commun 8:15571(2017);
Q8WUF5	RelA-associated inhibitor	PPP1R13L	HGASRAMLPGSPLFTRAPPPKLQPQPQPQPQ	2.16356	2.33902	2.26955	-3.5005	-4.16189	-4.68679	R	4	___1	0	6.37377	Nat Commun 8:15571(2017);
Q8WXF1	Paraspeckle component 1	PSPC1	MSGVGPVSGGPGGFGRGSQGGNFEGPNKRRR	-2.63024	-1.12038	-0.949448	-3.5337	-2.64423	-3.55565	R	4	___1	0.0489412	1.67784
Q8WXX7-5	Autism susceptibility gene 2 protein	AUTS2	DPLGRDFLLRNDPLHRLSTPRLYEADRSFRD	0.173677	0.778647	-0.165787	-4.50717	-3.57423	-3.00455	R	3	___1	0.0068	3.9575
Q8WYB5-3	Histone acetyltransferase KAT6B	KAT6B	QRNMAASNIGISHSQRLQTQIASKGHISMRT	-0.58523	0.208405	0.0658054	-3.6909	-3.80358	-2.86886	R	3	___1	0.00927273	3.35077
Q92621	Nuclear pore complex protein Nup205	NUP205	LLMEEISTVLQYVVGRNKLLQCLHAKRHALE	-0.259729	-0.0246897	0.0552025	-3.79317	-4.54357	-3.01758	R	3	___1	0.00755556	3.70837
Q92945	Far upstream element-binding protein 2;Far upstream element-binding protein 1;Far upstream element-binding protein 3	KHSRP;FUBP1;FUBP3	RNGEMIKKIQNDAGVRIQFKPDDGISPERAA;RNGEMIKKIQNDAGVRIQFKPDDGTTPERIA;RSGEMIKKIQNDAGVRIQFKQDDGTGPEKIA	-3.68256	-2.111	-2.69731	-4.50314	-4.2719	-3.9559	R	3	___1	0.0456699	1.41336
Q93009-3	Ubiquitin carboxyl-terminal hydrolase 7	USP7	HDIPQQLVERLQEEKRIEAQKRKERQEAHLY	-2.66307	-2.11735	-2.83241	-3.50484	-3.41712	-3.16281	R	2	___1	0.0329157	0.82398
Q93074-2	Mediator of RNA polymerase II transcription subunit 12	MED12	QNQPLPAGGPRVDPYRPVRLPMQKLPTRPTY	1.91979	2.41716	2.34103	0.12515	0.26832	0.654533	R	3	___2	0.0085	1.87666	Nat Commun 8:15571(2017);
Q93074-2	Mediator of RNA polymerase II transcription subunit 12	MED12	PLPAGGPRVDPYRPVRLPMQKLPTRPTYPGV	1.91979	2.41716	2.34103	0.12515	0.26832	0.654533	R	3	___2	0.00816	1.87666	Nat Commun 8:15571(2017);
Q93074-2	Pentatricopeptide repeat-containing protein 1, mitochondrial;Mediator of RNA polymerase II transcription subunit 12	PTCD1;MED12	ESPWKDSALQSALKLRQQLQAKNFELNLKTY;VYRQQQPAVPQGQRLRQQLQAKIQSQGMLGQ	6.65723	7.01732	6.53535	4.17146	3.99267	3.76303	R	2	___1	0.0096	2.76092	Nat Commun 8:15571(2017);
Q96A00	Protein phosphatase 1 regulatory subunit 14A	PPP1R14A	___________MAAQRLGKRVLSKLQSPSRA	-2.40174	-2.31576	-2.41971	1.47921	2.28568	2.67299	R	2	___1	0.00872727	-4.52503
Q96EV2	RNA-binding protein 33	RBM33	QHTPGPVPNSFSQPPRLPLQDQWRAPPPPQD	0	-3.42731	-4.1462	0.950484	1.27059	2.71798	R	5	___2	0.0408317	-4.17085	Nat Commun 8:15571(2017);
Q96EV2	RNA-binding protein 33	RBM33	LLPVPSQPRPAVGPQRFPGPPEFPQHTPGPV	0	-3.63324	-3.71107	0.950484	1.27059	2.71798	R	5	___2	0.0395102	-4.09445	Nat Commun 8:15571(2017);
Q96FF7	Uncharacterized protein LOC113230		GSGSSAGAGDGAGPQRLPEPGGRPRSAVQGG	-1.29262	-1.68813	-1.40998	-3.68432	-3.85551	-3.98311	R	4	___1	0.0106667	2.37741	Nat Commun 8:15571(2017);
Q96FF7	Uncharacterized protein LOC113230		LSPGRAGRELVELRVRPVLNLPGPGPALPRA	1.53422	1.78065	1.56511	-5.26969	-2.66642	-3.68903	R	3	___1	0.00886486	5.50171	Nat Commun 8:15571(2017);
Q96HA1	Nuclear envelope pore membrane protein POM 121	POM121	PSRRPSPRDCGTLPNRFVITPRRRYPIHQAQ	-1.02769	-1.33891	-0.881161	-1.9421	-3.50651	-3.67039	R	3	___1	0.0333171	1.95708
Q96JK9	Mastermind-like protein 3	MAML3	PFNNGASYPLQAGQPRLTKQHFPQGLSQSVV	-0.328686	-0.496144	-0.632687	2.7314	2.68587	3.15273	R	3	___1	0	-3.34251	Nat Commun 8:15571(2017);
Q96SN8-4	CDK5 regulatory subunit-associated protein 2	CDK5RAP2	SIKKITQELSDLQQERERLEKDLEEAHREKS	-2.24558	-2.13476	-2.01425	-4.70655	-4.58821	-3.69069	R	3	___1	0.00762791	2.19695
Q99575	Ribonucleases P/MRP protein subunit POP1	POP1	MRRRAMSHNVKRLPRRLQEIAQKEAEKAVHQ	-0.978905	-0.5204	-0.896965	-3.90201	-3.40125	-2.04294	R	3	___1	0.0251667	2.31664
Q9BTD8-4	RNA-binding protein 42	RBM42	GGPPFVGPVGFGPGDRSHLDSPEAREAMFLR	1.69462	2.30127	1.95431	-4.23348	-4.45935	-4.38857	R	4	___1	0	6.34387
Q9BYN0	Sulfiredoxin-1	SRXN1	MGLRAGGTLGRAGAGRGAPEGPGPSGGAQGG	-0.883144	-1.30211	-0.181099	-3.78401	-4.83418	-4.24854	R	4	___1	0.00703448	3.50013
Q9C0J8	pre-mRNA 3' end processing protein WDR33	WDR33	IPFQQQKTPLLGDGPRAPFNQEGQSTGPPPL	7.35082	7.56923	6.78877	4.3465	5.14431	5.5463	R	4	___1	0.0142545	2.22391	Nat Commun 8:15571(2017);
Q9H7S9	Zinc finger protein 703	ZNF703	PGSLSLRNPHTLGLSRYHPYGKSHLSTAGGL	-0.777166	-1.17658	-0.519653	-3.2547	-3.55764	-2.64614	R	4	___1	0.00863158	2.32836
Q9HAH7	Probable fibrosin-1	FBRS	PPAFASPPDPWGRLHRSPLTFPAWVRPPEAA	-1.35781	-1.73983	-2.00299	-3.97553	-3.68489	-2.73946	R	4	___2	0.0255758	1.76642	Nat Commun 8:15571(2017);
Q9HAH7	Probable fibrosin-1	FBRS	WGRLHRSPLTFPAWVRPPEAARTPGSDKERP	-1.35781	-1.73983	-2.00299	-3.12958	-3.15265	-5.27568	R	4	___2	0.0450588	2.15243	Nat Commun 8:15571(2017);
Q9HBM6	Transcription initiation factor TFIID subunit 9B;Transcription initiation factor TFIID subunit 9	TAF9B;TAF9	PRLPPDRYCLTAPNYRLKSLIKKGPNQGRLV	-0.525728	-0.494401	-0.815962	-4.82256	-4.90675	-4.3923	R	3	___1	0	4.09517
Q9NQB0-14	Transcription factor 7-like 2	TCF7L2	MKWPLLDVQAGSLQSRQALKDARSPSPAHIV	-1.63367	-0.965306	-1.58002	-5.13439	-5.01698	-3.43123	R	3	___1	0.0145185	3.13453
Q9NR12	PDZ and LIM domain protein 7	PDLIM7	QSKPQKASAPAADPPRYTFAPSVSLNKTARP	5.69641	5.9871	5.69641	2.24954	-2.59397	2.83127	R	3	___1	0.0479238	4.96436	Nat Commun 8:15571(2017);
Q9NRJ4	Tubby-related protein 4	TULP4	NREATLKMAQLADSPRAPLQPLAKSKGGPGG	-0.841934	-0.720153	-1.1787	-2.84964	-5.69145	-2.61557	R	3	___1	0.0486372	2.80529	Nat Commun 8:15571(2017);
Q9NUL3-8	Double-stranded RNA-binding protein Staufen homolog 2	STAU2	PNYRANYNFRGMYNQRYHCPVPKIFYVQLTV	0.289165	-0.0202665	-0.112591	-3.75891	-3.07599	-2.54216	R	3	___1	0.00886957	3.17779	Nat Commun 8:15571(2017);
Q9NYV6	RNA polymerase I-specific transcription initiation factor RRN3	RRN3	_______MAAPLLHTRLPGDAAASSSAVKKL	-0.511957	-0.880935	-0.689951	-3.23799	-3.41853	-1.85179	R	4	___1	0.025194	2.14182
Q9P270	SLAIN motif-containing protein 2	SLAIN2	SRVSPQPMISRLQQPRLSLQGHPTDLQTSNV	-0.959047	-0.651847	-0.843925	-4.12657	-4.20984	-4.99536	R	4	___1	0.008	3.62565
Q9P2D1	Chromodomain-helicase-DNA-binding protein 7	CHD7	HSPRFSPNPPQQGAVRPQTLNFSSRSQTVPS	-3.25693	-5.68188	-4.10532	-2.46755	-0.0460663	-0.974184	R	3	___1	0.0383913	-3.18544	Nat Commun 8:15571(2017);
Q9P2K3	REST corepressor 3	RCOR3	RQPPPLQQQARFIQPRPTLNQPPPPLIRPAN	-3.8408	-2.94826	-2.71834	-0.305604	1.45482	-1.96806	R	4	___2	0.0474915	-2.89619	Nat Commun 8:15571(2017);
Q9P2K3	REST corepressor 3	RCOR3	RQPPPLQQQARFIQPRPTLNQPPPPLIRPAN	-1.18365	-2.01616	-2.04001	0.0810061	1.35873	0.655422	R	4	___1	0.014	-2.44499	Nat Commun 8:15571(2017);
Q9P2N5	RNA-binding protein 27	RBM27	LPPPLPQNLLYTVSERQPMYSREHGAAASER	1.99409	1.4101	1.32695	-3.44198	-4.09098	-3.54065	R	4	___2	0	5.26825	Nat Commun 8:15571(2017);
Q9P2R6-2	Arginine-glutamic acid dipeptide repeats protein	RERE	PFASFHPGLNPLERERLALAGPQLRPEMSYP	0.775841	0.752559	0.643898	-2.69889	-1.89706	-4.63744	R	4	___2	0.017125	3.80189	Nat Commun 8:15571(2017);
Q9P2R6-2	Arginine-glutamic acid dipeptide repeats protein	RERE	NPLERERLALAGPQLRPEMSYPDRLAAERIH	0.775841	0.752559	0.643898	-2.69889	-1.89706	-5.03503	R	4	___2	0.0266471	3.93442	Nat Commun 8:15571(2017);
Q9UJM3	ERBB receptor feedback inhibitor 1	ERRFI1	____MSIAGVAAQEIRVPLKTGFLHNGRAMG	2.67366	3.45396	2.47173	0.178723	0.777498	1.28751	R	2	___1	0.0161935	2.11854
Q9UPR6	Zinc finger RNA-binding protein 2	ZFR2	LALLCSEKPTHSLLRRIAQQLPRQLQMVTED	-2.49656	-3.85109	-2.85108	-0.539433	2.58398	-0.209005	R	3	___1	0.0325238	-3.67809
Q9Y2K2-3	Serine/threonine-protein kinase SIK3	SIK3	RHQQVPHILQGLLSPRHSLTGHSDIRLPPTE	-0.0569973	0.0172472	1.24629	-2.94864	-3.55716	-3.29874	R	6	___1	0.00728571	3.67036
Q9Y2W1	Thyroid hormone receptor-associated protein 3	THRAP3	SRSYSPAHNRERNHPRVYQNRDFRGHNRGYR	-4.15098	-4.28634	-2.5859	-2.52231	-1.11037	-1.66113	R	3	___1	0.0482105	-1.90981
Q9Y4H2	Insulin receptor substrate 2	IRS2	RPVSVAGSPLSPGPVRAPLSRSHTLSGGCGG	1.03351	1.65615	1.48857	-4.10603	-3.19948	-2.94066	R	3	___1	0.006	4.80813
Q9Y580	RNA-binding protein 7	RBM7	AQIIQRSFSSPENFQRQAVMNSALRQMSYGG	-2.00253	-1.78106	-1.88026	-4.14482	-3.57345	-3.38009	R	3	___1	0.006375	1.8115
